# Supplementary material for: Focal Cryo-Immunotherapy with Intratumoral IL-12 Prevents Recurrence of Large Murine Tumors
Source: Cancers (Basel). 2023 Apr 8;15(8):2210. doi: 10.3390/cancers15082210 (PMC10137033; doi:10.3390/cancers15082210)
Supplement: Supplementary file 1 [file cancers-15-02210-s001.zip]

Archive with 1 entries (1 files):
- cancers-2213781-supplementary.pdf
